# Supplementary material for: Resilient yet productive: maize that can thrive under stress and in optimal conditions
Source: Front Plant Sci. 2025 Oct 13;16:1690230. doi: 10.3389/fpls.2025.1690230 (PMC12554654; doi:10.3389/fpls.2025.1690230)
Supplement: Supplementary file 1 [file Table1.xlsx]

## Sheet: Sheet1
Supplemenmtary Table 1. List of advanced stage hybrids developed using elite lines from the Asia Waterlogging and Drought Tolerant (AWDT) breeding pipeline.
Genotype	Name	Pedigree
1	ZH137898	[(87036/87923)-X-800-3-1-X-1-BB-1-1-1-BB-xP84c1F26-2-2-4-B-2-B]F47-3-1-1-3xM37W/ZM607#bF37sr-2-3sr-6-2-X]-8-2-X-1-BBB-xP84c1F27-4-3-3-B-1-B]-3-2-BxP33c3F64-1-1-4-BB]-1-2-BBB-#-B/CML451-BBB
2	CAH1510	[CML440/[[[K64R/G16SR]-39-1/[K64R/G16SR]-20-2]-5-1-2-B*4/CML390]-B-38-1-B-7-#-B//ZM303c1-243-3-B-1-1-B]-2-1-BB-##-BB/CML451-BBB
3	CAH1515	[SC/CML204//FR812]-X-30-2-3-2-1-B*4-1-B*6-#-BB/CML451-BBB
4	CAH1516	DTPWC9-F55-2-1-1-2-3-1-2-B*4-#-BB/CML451-BBB
5	CAH153	WLCY2-7-1-2-1-5-B-2-3-3-1-1-B-##/CML451-BBB
6	VH112888	(CML474/S92145-2EV-7-3-B*5)-F2-58-1-B*8-#-B/CML451-BBB
7	CAH1410	CML193-B*4/CML451-BBB
8	CAH1420	POP352CO-B-82-B*5-2-B*5/CML451-BBB
9	CAH1514	(CA14502/CA14509)-F2-14-1-B*8/CML451-BBB
10	CAH1426	CLQ-RCYQ12-B-1-B*6-#-B/CML451-BBB
11	VH123042	(CML226xCML295)-32-1-2-2-B*10-#-BB/CML451-BBB
12	VH11130	CA14517/P145C4MH7-1-B-1-1-B-1-1-B*14-##/CML451-BBB
13	ZH116105	CL-RCY031=(CL-02410*CML287)-B-9-1-1-2-B*10-#-B/CML451-BBB
14	CAH147	CML161-B*6-#-B/CML451-BBB
15	CAH148	CML162-B*8-#-B/CML451-BBB
16	VH121104	DTPYC9-F46-1-7-1-2-1-2-2-B*5-#/CML451-BBB
17	CAH1519	WLCY2-7-1-2-1-5-B-2-3-1-2-2-B*6/CML451-BBB
18	CAH1512	[SYN-USAB2/SYN-ELIB2]-12-1-1-2-B*5-1-B*6/CML451-BBB
19	ZH114250	WLS-F90-2-1-3-B-3-B*6-#-B/CML451-BBB
20	VH121082	CML449-B*4-#-B/CML451-BBB
21	CAH1511	WLCY2-7-1-2-1-5-B-2-2-2-2-1-B*5/CML451-BBB
22	VH112867	[[[K64R/G16SR]-39-1/[K64R/G16SR]-20-2]-5-1-2-B*4/CML390]-B-38-1-B-7-#-B*6-1-B*5/CML451-BBB
23	VH112926	P31C4S5B-23-##-6-B*6-1-2-1-B*5-#-B/CML451-BBB
24	ZH161033	S87P69Q(SIYF)131-2-2-1-B*5-#-B-#-1-#/CML451-BBB
25	VH123038	SW5-10-B*5-2-B*4/CML451-BBB
26	VH112893	[DTPYC9-F74-1-1-1-1-BBxDTPYC9-F65-2-2-1-1-BB]-B-3-4-B*8-#-B/CML451-BBB
27	VH121103	DTPYC9-F143-1-6-1-B*5-#-BB/CML451-BBB
28	CAH1453	[G16SeqC1F47-2-1-2-1-B*5xP84c1F26-2-2-6-B-3-B]F25-2-3-1x[KILIMAST94A]-30/MSV-03-101-08-BB-1xP84c1F27-4-1-4-B-3-B]F2-1-2-2-4-2-BxCML161]-1-1-B*5/CML451-BBB
29	VH112986	(CLQ-RCYQ28xP390Am/CMLc4F218-B-1-B)-B-43-1-BB-2-B*5-#-B/CML451-BBB
30	ZH161034	[CML226x[CATETODC1276/7619]-2-B-5-2-B]F2-10-1-B*10-#-BB/CML451-BBB
31	CAH1414	CLQG2508-B*6-#/CML451-BBB
32	CAH1431	EW-DMR-G-C7-HS-(SIB)-9-B-1-B*7/CML451-BBB
33	VH121056	P45c8-164-1-1-2-8-B*4-2-B*6-#-B/CML451-BBB
34	VH112934	Pop446c1F2-256-1-B-4-11-BB-1-B*5-#/CML451-BBB
35	VH12316	[CML329xCML287]F2-38-1-B*10-#-B/CML451-BBB
36	VH1230	[CML327xCML287]F2-32-1-B*5-2-B*8/CL02450
37	ZH14435	CA03147-B*5-#-B/CL02450
38	CAH1449	CA00310/AMATLC0HS71-1-1-2-1-1-1-B*13/CL02450
39	VH1253	CA14514-B-2-B-2-B*4-#-B/CL02450
40	VH11152	CML425-B*5-#-BB/CL02450
41	CAH158	(CLQ-6601xCL-02843)-B-26-1-1-BB-1-B*7/CL02450
42	VH124	(CLQ-RCYQ14=(CML164*CML161)-B-1-1-1-BBBxP390Am/CMLc4F218-B-1-B)-B-4-2-BB-2-B*5/CL02450
43	VH125	(CLQ-RCYQ28xP390Am/CMLc4F218-B-1-B)-B-43-1-BB-2-B*5-#-BB/CL02450
44	VH12132	SO4YLWL-90-B-3-1-B-1-B*5-#-B/CL02450
45	VH12273	(CML161xCLQ-RCYQ49=(CML176/CL-G2501)-B-55-2-1-B)-B-19-1-B*7-#-B/CL02450
46	VH12229	(CML165xKI45)-B-11-3-BB-1-B*6-#-B/CL02450
47	VH12193	(CML474/S92145-2EV-7-3-B*5)-F2-58-1-B*8-#-B/CL02450
48	ZH142	(CTS013050/(AMATLC0HS167-1-1-1-2F/R)-B*5/Ki44)-B*9-##/CL02450
49	VH12264	CA14517/P145C4MH7-1-B-1-1-B-1-1-B*14-##/CL02450
50	VH12280	CLQ-RCYQ28-B-3-B*6-#/CL02450
51	CAH1446	CLQRCYQ44-B*6-#-B/CL02450
52	VH12285	CLRCW88-BB-B/CL02450
53	CAH1437	CML161-B*6-#-B/CL02450
54	CAH1436	CML70-2-B*4-#/CL02450
55	VH12186	MAS[206/312]-23-2-1-1-B*7-1-B*4-#-B/CL02450
56	CIH127	CA14514-8-3-2-BBB-B/CML474
57	VH132441	CML449-B*4-#-BB/CML474
58	ZH161035	LaPostaSeqC7-F64-1-1-1-2-B*5-##-B/CKL05015-BB-1-BB
59	ZH161036	WLCY2-7-1-2-1-5-B-2-3-1-2-2-B*6/SO4YLWL-172-B-1-1-B-1-BBB
60	ZH161037	WLCY2-7-1-2-1-5-B-2-3-1-2-2-B*6/WLS-F310-3-2-2-B-1-BBB
61	ZH161529	POOL16BNSEQC3F22x1-3-2-2-2-B*6/CML444-1-B*5-#-B
62	RCRMH-2	Internal Check-1
63	Kalinga Raj	Internal Check-2
64	CC-1	Commercial Check-1
65	CC-2	Commercial Check-2
